# Supplementary material for: Study on Microwave Absorption Performance Enhancement of Metamaterial/Honeycomb Sandwich Composites in the Low Frequency Band
Source: Polymers (Basel). 2022 Mar 31;14(7):1424. doi: 10.3390/polym14071424 (PMC9002943; doi:10.3390/polym14071424)
Supplement: Supplementary file 1 [file polymers-14-01424-s001.zip]

Archive with 1 entries (1 files):
- polymers-1625074-supplementary.pdf
